# Supplementary material for: Reactive stress-coping styles show more variable reproductive expenditure and fitness outcomes
Source: Sci Rep. 2020 Jun 12;10:9550. doi: 10.1038/s41598-020-66597-3 (PMC7293313; doi:10.1038/s41598-020-66597-3)
Supplement: Supplementary file 1 — Supplementary Information. [file 41598_2020_66597_MOESM1_ESM.txt]

Title: Reactive stress-coping styles show more variable reproductive expenditure and fitness outcomes.

Authors: Sean D. Twiss 1*, Courtney R. Shuert 1, Naomi Brannan1+3, Amanda M. Bishop 2, Patrick. P. Pomeroy 4
 
Sean Twiss: s.d.twiss@durham.ac.uk (orcid.org/0000-0002-1923-8874)
Courtney Shuert: cshuert@gmail.com (orcid.org/0000-0002-3202-4897)
Naomi Brannan: nb@smruhk.com (orcid.org/0000-0002-3939-5017)
Amanda Bishop: amybi@alaskasealife.org (orcid.org/0000-0002-0568-454X)
Patrick Pomeroy: pp6@st-andrews.ac.uk (orcid.org/0000-0003-1603-5630)


1. Department of Biosciences, Durham University, Durham, UK, DH1 3LE
2. Alaska SeaLife Center, P.O. Box 1329, 301 Railway Ave, Seward, AK 99664. 
3. SMRU (Hong Kong), University of St Andrews, 1802 One Midtown, 11 Hoi Shing Road, Hong Kong Special Administrative Region
4. Sea Mammal Research Unit, University of St. Andrews, St. Andrews, UK, KY16 8LB 


*Corresponding author: Sean Twiss � s.d.twiss@durham.ac.uk 

Running head: Fitness consequences of coping styles


SUPPLEMENTARY FILE: DATA USED IN ANALYSES FOR THE MANUSCRIPT
============================================================


"ID","YEAR","TYPE","PUP.SEX","Z_BDAY.DOY","Z_MDML.NEW","Z_PDGR.NEW","Z_MTE.NEW","Z_MPPM.NEW","Z_MDML.DEVA","Z_PDGR.DEVA","Z_MPPM.DEVA","Z_MTE.DEVA","rMSSD.adj.RPCALL","Z_med.rMSSD.adj.RPCALL"
"ID1",2013,"POLAR","M",-0.311313887489908,1.5754381298355,-0.52428081342445,-1.66604191940619,-0.0345212275756322,1.34838417567404,-0.412347183333373,-1.16790756655653,1.46552647838419,30.7715768101603,-1.24092343820472
"ID1",2014,"POLAR","F",-0.311313887489908,0.5114726646969,0.810643300121509,0.698061485833341,-0.351886023867241,-0.376413353114309,0.0483803196748838,-0.688671002893043,-0.161815680116956,39.0438008985643,-1.24092343820472
"ID2",2013,"POLAR","F",-1.22293493161129,-0.532920428049331,0.206699473400249,0.879251892895093,0.576719598761768,-0.472544847900322,-0.925308653380656,-0.223359845609185,0.119950776458281,66.297228432877,0.459277142780868
"ID2",2015,"RPC","M",-0.995029670580946,-0.031158818800559,0.0400942798219701,0.122651226266739,0.537653640241245,-1.25607483879726,-1.19391250801667,-0.283728296958042,-1.05662745599571,40.2863357270675,0.459277142780868
"ID2",2017,"RPC","F",-0.539219148520254,-1.25756870325557,-0.876234284858563,-0.156255929628497,-0.00754808937363349,0.702184591418131,0.155078459585201,-1.12622609647516,-0.882318837629771,56.4528745826272,0.459277142780868
"ID2",2016,"RPC","M",-0.425266518005081,0.315435278980193,0.76899200172694,0.825782046040041,-0.14077407593366,-0.69421013272149,-0.0187706439841191,-1.01490135383388,0.0368006278036956,59.0387185057769,0.459277142780868
"ID3",2014,"POLAR","F",-0.653171779035427,-1.63209346072762,-0.85332607074155,0.325026478410259,-0.893574100503718,1.30932777164692,0.11814542957275,0.148397164358115,-0.741916767832358,60.766444880822,0.684151643182632
"ID4",2016,"RPC","M",0.37240189560113,0.981962390097051,0.421897848438852,-0.185527162499707,0.861495269110231,0.386298917424262,-0.578362007809154,0.21670272681528,-0.836799586917459,48.4874674825085,-0.229966320969415
"ID5",2017,"ALL","F",1.28402293972251,1.25619068724227,-0.733429833220036,-1.75670363279295,0.0592113060893955,0.830851212341364,-0.0751534158170989,-1.02306310061594,1.60651313514092,30.7249157179827,-1.62351425516267
"ID5",2015,"RPC","F",0.144496634570784,0.936257673906179,2.06315734470107,1.89671423004041,0.784194916468821,0.312206868271407,2.06770572684918,0.097250836873022,1.70219104008597,28.8120861607979,-1.62351425516267
"ID6",2015,"RPC","F",-0.425266518005081,0.192794290534703,-0.0293245508356394,-0.168925830867266,-0.589643169112826,-0.89302379794829,-1.21032446814787,-0.321265947464531,-0.862616066191161,49.8660159425869,-0.127339215231369
"ID7",2016,"ALL","M",0.144496634570784,0.374089664758481,0.331653368583958,0.176187150636703,-0.274000062493686,-0.599125336308656,-0.723855762403649,-0.809027831395488,-0.973374551198911,57.8963823850001,0.470487622102977
"ID8",2016,"RPC","M",-1.22293493161129,-0.191125325468604,-0.306999873466118,-0.245791465469867,1.54470545659756,-1.02662988881507,-0.762651377087826,1.27246438034552,-0.743083482509728,58.8040198850858,0.520210248240618
"ID8",2015,"RPC","F",-1.10898230109612,0.853989184762615,1.08137673968621,0.742351787993098,1.84039882574206,0.178841179796279,0.484861583458402,1.72939802399337,-0.0929405023270677,58.3245527925847,0.520210248240618
"ID9",2015,"RPC","F",0.486354526116303,-0.383905474530092,-0.536616005641309,-0.427088600032691,-0.284405879195411,-0.714113425080608,-0.392460167172815,-0.792947769287883,-0.461151055614738,49.8598269097059,-0.12779996256836
"ID10",2017,"RPC","F",2.53750187538942,-0.809662484585048,-1.04283947843684,-0.873212152838554,-1.37998071399815,-0.0239174902798089,0.423682314221213,0.900039133339222,0.232608921567845,61.4494005526916,0.711276715389272
"ID10",2016,"RPC","F",2.1956439838439,-0.841655785918657,-1.08449077683141,-0.915723471493875,-1.56936657796964,0.0279469441271869,0.490833277880216,1.1926962636978,0.298717629065635,61.1308050199009,0.711276715389272
"ID10",2015,"RPC","F",1.51192820075286,-0.850381231736905,-0.603607604457745,-0.102080581770887,-1.03981657264991,0.042091789874535,-0.284455120728269,0.374385003879731,-0.966566100203484,53.5389986457011,0.711276715389272
"ID11",2013,"POLAR","M",2.42354924487424,-2.13738448992982,-1.62595765596082,-0.669574260700205,-2.11456830758451,2.1284565376105,1.36379580544725,2.03519406321491,-0.0840652789195946,42.2664922794597,-0.693091628817315
"ID12",2015,"RPC","M",0.942165048176995,1.23790880076592,1.45623842523734,0.87249650242739,0.559789650315833,0.801214392680228,1.08922025638943,-0.249521619383663,0.109445571101472,24.6528697452651,-2.00435137382768
"ID13",2014,"POLAR","M",-0.0834086264595621,0.342096363424873,0.498258562162237,0.430890565023557,0.857396007985308,-0.650989770715652,-0.455251907767638,0.210368156894098,-0.577289130821557,74.089032767912,1.67596199688978
"ID14",2015,"ALL","F",-1.33688756212646,0.0959940454740407,0.264370501946581,0.328613433697071,0.578330923711655,-1.04994695846176,-0.832330396006646,-0.220869872355531,-0.73633874801637,42.982928904555,-0.63975595045162
"ID15",2015,"RPC","M",-0.653171779035427,0.696307913904111,0.233475308082466,-0.212403555775011,0.77541078548683,-0.0767763897810604,-0.882140176742737,0.0836767584704726,-0.79500451497348,38.9160715884916,-0.633620895991007
"ID15",2014,"POLAR","F",-0.881077040065773,-0.231116951602399,0.908523851348748,1.61034118511565,0.596409714998733,-0.961799346670722,0.20618508427354,-0.192932796865967,1.25685665712599,58.6905863057447,-0.633620895991007
"ID15",2016,"RPC","M",-0.425266518005081,0.368757447869552,1.53259913896072,1.81226841758667,0.379832086931674,-0.607769408709813,1.21233035643095,-0.527609238923522,1.57087063668517,39.4423018409426,-0.633620895991007
"ID15",2017,"RPC","M",-0.539219148520254,0.278109760757655,0.331653368583958,0.259280787994268,-0.00754808937363349,-0.754718639529643,-0.723855762403649,-1.12622609647516,-0.844156894801631,46.6883753853838,-0.633620895991007
"ID16",2015,"RPC","M",0.714259787146649,-1.25756870325557,0.225211161575615,1.84719734244589,-1.86041411783923,0.702184591418131,-0.895463780643319,1.64245072810167,1.62518807848114,52.6227284778721,0.0778863804158267
"ID17",2014,"POLAR","M",0.258449265085957,-0.60170602591659,-0.293116107334588,0.15745170463456,-1.82925973328981,-0.361036313925281,-0.785035031640838,1.59430799670069,-1.00250975939225,42.3360304661466,-0.687914804755908
"ID18",2015,"RPC","F",-0.0834086264595621,0.53114768948711,0.324080405239498,0.0354039387390236,0.820875317963262,-0.344518112856127,-0.736065028523455,0.153932897596307,-1.18036619484547,30.0858692082776,-1.59988752905749
"ID19",2017,"RPC","F",1.39797557023769,-1.25756870325557,-1.66760895435539,-1.59571185200126,-1.84401707333954,0.702184591418131,1.43094676910626,1.61711244841694,1.35615725622315,28.0182053006969,-1.75381636697586
"ID20",2015,"ALL","M",-0.425266518005081,-1.83078201881606,-1.90363297859128,-1.57969930894979,-1.46278578872162,1.63142237454345,1.81146889650727,1.02799744574708,1.33125639315024,57.3455876805448,0.509161535256309
"ID20",2013,"POLAR","F",-0.881077040065773,-1.78385851019344,-0.890812239296663,0.448526020298242,-0.663429869361456,1.5553545374132,0.178581296865852,-0.207243688883267,-0.549864501541116,59.4861591992854,0.509161535256309
"ID21",2016,"RPC","M",1.51192820075286,0.795336132038559,0.664863755740516,0.263522882683363,-1.04671068206031,0.0837585444015626,-0.186648053131626,0.385038440382935,-0.837560077627997,65.1613490801197,1.01133368359074
"ID22",2014,"POLAR","F",-1.22293493161129,-0.297769663247305,-0.126510913756309,0.12153380977678,0.254804622621496,-0.85374844079174,-1.05363888627685,-0.720813621519553,-1.05836513344785,50.6957856176973,-0.325674950833376
"ID22",2015,"RPC","F",-1.10898230109612,0.134139904756415,0.6856894049378,0.887951589742694,0.426153737643315,-0.988108594361124,-0.153072571302125,-0.456028598814173,0.133479543205801,43.7079186112226,-0.325674950833376
"ID23",2013,"POLAR","M",-1.22293493161129,0.342096363424873,-0.349345360167257,-0.725409225250884,2.92752287607187,-0.650989770715652,-0.694381230701185,3.40932596709065,0.00276282842655137,55.5430874391227,0.295294760743837
"ID23",2017,"RPC","F",-1.22293493161129,-2.10310595278667,-1.77471229308428,-1.03823470287424,1.81896554614603,2.07288750074587,1.60362067565798,1.6962772726912,0.489232988661627,80.4696545203763,0.295294760743837
"ID23",2015,"RPC","M",-0.7671244095506,1.38187865676716,0.102571227413825,-0.835659573804437,2.76560206163738,1.03460434751171,-1.09318606252816,3.15911045520399,0.174211474918815,53.4387145597504,0.295294760743837
"ID24",2016,"ALL","M",0.486354526116303,-0.830991352140782,-0.931769349384664,-0.669574260700194,-0.56231476161332,0.0106587993248462,0.244613077797216,-0.36349641360576,-0.084065278919607,48.9817781590183,-0.193166980551066
"ID25",2017,"RPC","F",0.258449265085957,-0.155577212875709,-0.468977145000539,-0.515891714926443,-0.371015909116898,-1.08425703815617,-0.501508740636175,-0.659109676594177,-0.323054677212494,39.4370562985334,-1.14744768728653
"ID25",2016,"RPC","M",0.144496634570784,-0.105809855245652,-0.0848596153617392,0.00748523641391043,-0.458466813115262,-1.16493504723371,-1.12078984993585,-0.523972184942332,-1.13695024389149,48.2227607752385,-1.14744768728653
"ID25",2013,"POLAR","M",-0.653171779035427,-0.316965644047471,-0.351427925086985,-0.202371222336083,-0.450760202200405,-0.822629780147543,-0.691023682518234,-0.535881176394153,-0.810605644691695,34.9839016194878,-1.14744768728653
"ID25",2015,"RPC","M",-0.197361256974735,0.382087990091884,0.716927878733728,0.691700779137679,-0.43489606164695,-0.586159227706907,-0.102709348557873,-0.560395961989121,-0.171707118720221,23.6694347166108,-1.14744768728653
"ID25",2014,"POLAR","F",-0.311313887489908,-0.367250064438622,-0.334767405729157,-0.131683684586578,-0.465920015905898,-0.741113559115017,-0.717884067981839,-0.512454783933899,-0.9205307635691,36.1633108613968,-1.14744768728653
"ID26",2017,"RPC","F",0.714259787146649,0.0861499527560011,0.914771546107934,1.26189225705126,0.769671819911937,-1.06590524597162,0.216257728822394,0.0748083605808187,0.714989008886319,65.6630395116815,1.04868241557854
"ID27",2015,"RPC","F",0.37240189560113,1.3552175723225,2.22678744553688,1.68217073684759,0.0525744071252643,0.991383985505896,2.331513084081,-1.03331907096448,1.36855770464337,29.9268133259373,-0.47339890076456
"ID27",2017,"ALL","F",0.0305440040556108,-0.361756265914523,-1.16779337362055,-1.41354534260577,0.369583934119364,-0.750019571977749,0.625135205198221,-0.543445663726478,1.0728728776989,28.1606529735656,-0.47339890076456
"ID28",2013,"POLAR","F",0.0305440040556108,0.0221633500887833,0.275424115751289,0.412947208650489,1.03366423635704,-1.16963411478561,-0.814509563343303,0.482754663504894,-0.605192572434682,52.7364013906588,0.0863488482781815
"ID29",2013,"POLAR","F",0.942165048176995,-1.43207761947529,0.0968915043375018,1.87499219786371,-0.960812632832872,0.985081506129633,-1.10234301303372,0.252300568278144,1.66841143698616,79.4592380728424,1.71474082560016
"ID29",2017,"RPC","M",-0.197361256974735,-1.22848388386138,-2.04247063990652,-2.29581501779703,-0.70069587958804,0.655035105593584,2.03530544203728,-0.149656689599795,2.44487708119793,69.7606281494159,1.71474082560016
"ID30",2017,"RPC","M",0.0305440040556108,-0.521722772582568,-0.626326494491145,-0.447037411969696,0.447469895492918,-0.49069739994277,-0.247827322368816,-0.423088835224031,-0.430128960441345,35.4506510044093,-1.02275993758986
"ID30",2014,"POLAR","F",1.17007030920734,-0.770051730172088,-0.584675196096576,-0.149924332586365,0.000650432876213833,-0.0881306001630468,-0.314978286027819,-1.11355695663279,-0.892165008251898,40.2257310784538,-1.02275993758986
"ID31",2013,"POLAR","M",1.28402293972251,-0.937634235823938,-0.527877971581044,0.115792810688377,-1.44228922074428,0.18353789010963,-0.406547781010764,0.996324190728703,-1.06729287414102,52.8099573952793,0.0918247819014558
"ID32",2014,"POLAR","M",0.0305440040556108,0.961966576763545,1.3729358284482,1.01188553863982,-0.146922967621046,0.35388364591989,0.954918329071422,-1.00539949895211,0.326207349254715,60.8043928392632,0.686976708282822
"ID32",2015,"RPC","F",-0.0834086264595621,2.01285765529112,1.15079557034382,-0.0514589995044405,0.405110863868719,2.05748624831637,0.596779856223396,-0.488546057742883,-1.04528695575401,47.9471129659447,0.686976708282822
"ID32",2017,"ALL","M",0.714259787146649,0.662029376760962,1.45623842523734,1.40225273820367,-0.343687501617392,-0.132345426645695,1.08922025638943,-0.701340142735407,0.933261466346125,68.8941674047514,0.686976708282822
"ID33",2014,"POLAR","M",-1.90665071470233,0.58204612342694,-0.220226335144091,-0.721267480642284,0.123628266623931,-0.262006512663184,-0.902549218044093,-0.923519858997356,-0.00367793585744021,41.7405708700223,-0.732244254683775
"ID34",2016,"ALL","M",0.714259787146649,-0.81458453094406,-1.08128683080106,-0.933071282843748,-0.375220279501432,-0.0159383465248945,0.485667819137221,-0.652612681803229,0.32569494763705,52.3202538562781,0.0553684233962832
"ID35",2015,"RPC","M",-1.22293493161129,0.997959040763855,1.28963323165906,0.876565290720604,0.142074941686089,0.41223113462776,0.820616401753417,-0.895014294352039,0.115772882124858,42.7820632832472,-0.654709546900397
"ID36",2015,"RPC","F",-0.995029670580946,1.07794229409788,0.477432912964951,-0.186492317896417,-0.884789970107347,0.541892220645249,-0.488827389597139,0.134823086860522,-0.835298688384334,74.0248647848339,1.67118496178724
"ID37",2017,"ALL","M",-1.90665071470233,-0.0738165539120428,0.0817455782165398,0.222143122298378,-0.0493605528478576,-1.21679948164071,-1.12676154435766,-1.15616226307622,-0.901909116005265,70.4176340686461,0.768463232924141
"ID37",2016,"RPC","F",-1.10898230109612,-0.0650911080937952,0.608066530657006,0.98089218278249,-0.516601789068735,-1.23094432738806,-0.278217549030276,-0.434136466060113,0.278010051180759,61.8989684121938,0.768463232924141
"ID37",2015,"RPC","M",-1.22293493161129,1.34188703010015,0.482639325264273,-0.363062541519888,0.364459857713209,0.969773804502964,-0.48043351913976,-0.551363876127955,-0.560717009067687,49.3276709601844,0.768463232924141
"ID38",2017,"ALL","F",1.28402293972251,0.75343880914269,0.516109118617055,0.107127386439714,0.0638961759464624,0.0158386716599885,-0.426472923342346,-1.01582359213458,-1.08076834408926,42.1040548227084,-0.705184410850445
"ID39",2017,"RPC","M",1.96773872281355,2.51764085411028,2.37256698991787,0.882911385894345,2.31427341178326,2.87579176896007,2.56654145688751,2.46167430688193,0.125641598571777,64.6295764530484,0.971745459304495
"ID40",2017,"RPC","M",-1.10898230109612,-1.04428002769818,-1.55653882530321,-1.56024933207719,0.0607729293751116,0.356421695371502,1.25187753268226,-1.02064993112211,1.30101002882701,87.785011221807,1.65965238796595
"ID40",2016,"RPC","M",-1.10898230109612,0.458435641001627,0.418742447045327,0.221871824415858,0.143751912146281,-0.462391827417493,-0.58344920202574,-0.892422879384289,-0.902331007231592,59.9548935356389,1.65965238796595
"ID41",2015,"RPC","F",-0.653171779035427,1.10993559543149,-0.355593054926442,-1.2240102404675,-1.18813529335172,0.593756655052245,-0.684308586152334,0.603581261027938,0.778129712251265,58.5356944247205,2.1919023250761
"ID41",2016,"RPC","F",-0.311313887489908,-2.05740123659579,-2.28543654720817,-2.20179855615821,-1.065157459604,1.99879545159301,2.42701939671479,0.413544163392499,2.29867350626649,90.0099690569691,2.1919023250761
"ID41",2017,"RPC","F",-0.539219148520254,-1.61304982918456,-2.04247063990652,-2.03512471251505,-1.35666047293191,1.27845608482919,2.03530544203728,0.864002468898717,2.03948153750459,81.0194508070705,2.1919023250761
"ID42",2015,"RPC","F",-0.653171779035427,0.422079616758894,-0.147336562953594,-0.509806507053386,-0.759762505797168,-0.521328684698163,-1.02006340444735,-0.0583812957355071,-0.332517691771155,44.3664616690408,-0.536757784319063
"ID43",2015,"RPC","F",-0.653171779035427,0.00616669942197916,-1.06366512763413,-1.499961346958,-0.173568164933052,-1.19556633198911,0.457257796050714,-0.964224794464429,1.20725709666817,31.6180171608239,-1.4858255903692
"ID44",2016,"RPC","F",0.258449265085957,0.570619944379217,0.694614683165199,0.49162985757377,1.14375867799784,-0.280529524951404,-0.138683079089496,0.652883112816602,-0.482834377315056,49.3596150244011,-0.392241264737593
"ID44",2015,"RPC","F",-0.0834086264595621,1.67104888035939,1.04933727938269,0.0664423299005096,0.944741802724061,1.50337904311341,0.433206996028385,0.345343223676178,-1.14403705904229,45.0647273396519,-0.392241264737593
"ID44",2017,"ALL","M",0.0305440040556108,-1.06560889525392,-1.45935246238254,-1.37425709471314,0.72212039086282,0.390997984976157,1.09519195081124,0.00132734949511575,1.01177631870732,46.3076937060568,-0.392241264737593
"ID45",2017,"RPC","M",-1.67874545367198,0.534056171426526,0.248350771794818,-0.0672553335083619,-0.163320012120742,-0.339803164273678,-0.858157689721655,-0.980061219267382,-1.02072231609487,69.7595365183759,0.939586821150522
"ID45",2015,"RPC","M",-0.653171779035427,0.821995883429006,0.595444925082906,0.153834942265766,-0.0403421783730251,0.126976745389284,-0.29856632589662,-1.17009831690282,-1.0081341317498,58.6356683929575,0.939586821150522
"ID46",2015,"RPC","M",1.62588083126803,2.06173631010635,2.43504393750973,1.29775503059041,1.33291029847648,2.13672357866038,2.66726790237601,0.945178267751128,0.770758664614524,60.4748818861497,0.711315787681763
"ID46",2017,"RPC","F",1.73983346178321,0.69402267809457,-0.376418704123727,-0.999319662661979,2.02896483748856,-0.0804809922386992,-0.650733104322833,2.02078824036771,0.428716799278852,61.7877778382994,0.711315787681763
"ID47",2017,"RPC","M",-0.539219148520254,-0.0133847625041118,-0.191301822370082,-0.227560247764603,0.258448410288099,-1.22726126412671,-0.949181831696184,-0.715182892700719,-0.771434572918799,49.1059312795569,0.549917919264155
"ID47",2016,"RPC","M",-0.311313887489908,0.0754855189781263,0.109513110479579,0.127023725575296,0.317659959870315,-1.08319339077396,-1.08199423525167,-0.623683549394795,-1.04982784857427,68.8207436898521,0.549917919264155
"ID48",2017,"RPC","F",-0.197361256974735,0.208790941201508,0.387188433110058,0.398248927366166,-0.990004338980407,-0.867091580744792,-0.634321144191634,0.297410381504197,-0.628049646947563,57.0863243649215,-0.0512411230517024
"ID48",2016,"RPC","M",-0.197361256974735,0.268265668039615,-1.43372089413973,-2.16848737056982,-0.234584090138668,-0.770676927039498,1.05386828086725,-0.869937157560663,2.24687178629816,44.6900973923968,-0.0512411230517024
"ID49",2016,"RPC","F",1.05611767869217,-0.26222155065441,-0.0524641610548424,0.199773530021981,-1.27285335660015,-0.911375590132841,-1.1730183772262,0.734495706065706,-0.936695730004123,23.9241924562118,-2.05859831788384
"ID50",2016,"ALL","M",1.39797557023769,-1.30327341944644,-0.792931688069424,0.046258618154718,-0.319091934867849,0.776276640570986,0.0207765322671958,-0.739347562262494,-1.17542444334907,47.6993392736893,-0.96028799883822
"ID50",2017,"RPC","F",1.39797557023769,0.72601597942818,0.0817455782165398,-0.429995561340891,-0.328930161567667,-0.0286165578317035,-1.12676154435766,-0.724144594451658,-0.456630484131428,29.6553634505841,-0.96028799883822
"ID51",2016,"RPC","F",1.51192820075286,-1.97741798326177,-1.31357291800155,-0.182995048929533,-1.67594736721766,1.86913436557552,0.860163578004731,1.35739508164851,-0.840737238363161,63.8641059124001,0.914759413191901
"ID52",2016,"RPC","F",1.05611767869217,0.283926724636487,0.532336897212347,0.530456987466769,1.27216670180716,-0.745288742364745,-0.400310210228438,0.85131145891909,-0.422454895937719,46.3682896498555,-0.387730152860415
"ID53",2016,"RPC","F",1.73983346178321,1.04594899276427,1.91440270757761,1.60262406655672,0.426973589868299,0.490027786238253,1.82788085663846,-0.454761684829937,1.24485588298691,45.5668785864529,-0.447391818971725
"ID54",2014,"POLAR","M",-1.22293493161129,-2.11961043381111,-0.293116107334588,2.26467053348028,-1.60216066696903,2.09964296322808,-0.785035031640838,1.24337282306725,2.27439431219098,65.0218614005242,1.00094941545831
"ID55",2016,"ALL","M",0.144496634570784,0.35987041972132,0.0863735002603761,-0.145343011132595,0.479808511033989,-0.622176196045102,-1.11930032617334,-0.373116116956927,-0.899289351827229,50.0892110324062,0.664180165786165
"ID55",2014,"POLAR","F",0.258449265085957,-0.0985131366118354,-0.584675196096576,-0.73129603567165,0.0279788417421271,-1.1767637791618,-0.314978286027819,-1.07132648838006,0.0119173181133291,70.9071411505466,0.664180165786165
"ID56",2013,"POLAR","F",0.0305440040556108,-0.0418232525784346,-0.209813510545448,-0.23040483492429,1.22550965700347,-1.26866391604771,-0.919336958958844,0.779212535816178,-0.76701099852873,54.7608401261312,0.237059754845592
"ID57",2014,"POLAR","F",-0.539219148520254,0.206595323047116,-0.0432083169671694,-0.199599871071367,0.597502852665133,-0.870650903759438,-1.18794081359486,-0.191243576108795,-0.814915331051198,34.9459608165674,-1.73887457255675
"ID57",2015,"ALL","F",0.0305440040556108,-0.185793108579674,0.935597195305219,1.59718428328336,0.482313615054771,-1.03527396121622,0.249833210651892,-0.36924499089399,1.23639655844358,21.4918639636466,-1.73887457255675
